# Supplementary material for: Progressive ataxia of Charolais cattle highlights a role of KIF1C in sustainable myelination
Source: PLoS Genet. 2018 Aug 1;14(8):e1007550. doi: 10.1371/journal.pgen.1007550 (PMC6089448; doi:10.1371/journal.pgen.1007550)
Supplement: S1 Table — (na: not available). (XLSX) [file pgen.1007550.s008.xlsx]

## Sheet: Feuil1
Case ID	Sex	Year of birth	Age of record	Phenotype details when available	Histopathology analysis	Tissue samples available	Genotyping on 54K SNP chip	Whole Genome Sequencing	KIF1C mutation genotype
1	F	2001	20 months		no	no	YES	no	AA
2	F	2000	27 months		no	no	YES	no	AA
3	F	2005	35 months	Hindlimbs ataxia	no	no	YES	no	AA
4	F	2005	33 months	Hindlimbs ataxia	no	no	YES	no	AA
5	F	2006	30 months	Incertain case	no	no	YES	no	AG
6	F	2006	29 months	Hindlimbs ataxia	no	no	YES	no	AA
7	F	2007	21 months		no	no	YES	no	AA
8	F	2005	36 months - First symptoms: 24 months	Ataxic gait - Difficulty to raise	no	no	YES	no	AA
9	F	2007	23 months		no	no	YES	no	AA
10	F	2006	24 months - First symptoms: 14.5 months		no	no	YES	no	AA
11	F	2007	23 months - First symptoms:18.5 months		no	no	YES	no	AA
12	F	2008	26 months		no	no	no	no	AA
13	F	2008	23 months		no	no	no	no	AA
14	F	2008	25 months		no	no	no	no	AA
15	F	2008	15 months		no	no	no	no	AA
16	F	2008	25 months		no	no	no	no	AA
17	F	2008	35 months - First symptoms: 31 months		no	no	YES	YES	AA
18	F	2008	36 months		no	no	YES	YES	AA
19	F	2008	36 months		no	no	YES	no	AA
20	F	2009	25 months		no	no	no	no	AG
21	F	2010	14 months		no	no	no	no	AA
22	F	2006	61 months		no	no	no	no	AG
23	F	2001	25 months		no	no	YES	no	AA
24	F	NA	n.a.		no	no	YES	no	AA
25	F	2010	14 months - First symptoms: 11-12 months		no	no	YES	no	AA
26	F	2010	18 months		no	no	YES	no	AA
27	F	2011	14 months - First symptoms: 6 months	Hindlimbs ataxia - Pollakiury - Difficulty to raise	YES	YES	YES	no	AA
28	F	2010	24 months	Hindlimbs ataxia - Pollakiury	YES	no	YES	no	AA
29	F	2010	26 months		no	no	YES	no	AA
30	F	2009	31 months		YES	no	YES	no	AA
31	M	2011	16 months first symptoms		no	no	YES	no	GG
32	F	2012	6 months first symptoms	Rapid evolution of the symptoms (a few days)	no	no	YES	no	GG
33	F	2008	47 months	Hindlimbs ataxia and pain - Difficulty to raise	no	no	YES	no	GG
34	F	2009	41 months	Weak ataxia - Difficulty to raise	no	no	YES	no	GG
35	F	2010	29 months		no	no	YES	no	AA
36	F	2010	29 months - First symptoms: 24 months	Hindlimbs paresia - No change of the comportement. Slow aggravation of the paresia	YES	YES	YES	no	AA
37	F	NA	n.a.		no	no	YES	no	AA
38	F	NA	n.a.		no	no	YES	no	AA
39	F	2010	33 months		YES	no	YES	no	AA
40	M	2010	35 months	Hindlimbs ataxia	YES	YES	YES	no	AA
41	M	2011	23 months	Hindlimbs ataxia	YES	YES	YES	no	AA
42	M	NA	n.a.	Ataxia - Difficulty to raise	no	no	YES	no	AA
43	F	2010	24 months		no	no	no	no	AA
44	F	NA	n.a.	Ataxia - Difficulty to raise	no	no	YES	no	AA
45	F	2011	17 months - First symptoms: 14 months		no	no	YES	no	AA
46	F	2011	17 months		no	no	YES	no	AA
47	F	2012	17 months - First symptoms: weaning		no	no	YES	no	AA
48	F	2011	18 months - First symptoms: 12 months		no	no	YES	no	AA
49	F	2011	26 months - First symptoms: 24 months		YES	no	YES	no	AA
50	F	2012	24 months		no	no	YES	no	AA
51	F	2012	24 months		no	no	YES	no	AA
52	F	2011	46 months	Stiff hindlimbs	no	no	YES	no	AA
53	F	2012	20 months		no	no	YES	no	AA
54	F	2010	44 months		no	no	YES	no	AA
55	M	2013	25 months - First symptoms: 21 months	Hindlimbs ataxia + paresia (mainly right hindlimb)	YES	YES	no	no	AA
56	M	2013	26 months		no	no	no	no	AA
57	F	2012	35 months first symptoms	Hindlimbs ataxia - Pollakiury	no	no	no	no	AA
58	F	2012	24 months	Hindlimbs ataxia - Tail hypotonia - Pollakiury	no	no	no	no	AA
59	M	2014	6 months first symptoms	Hindlimbs and forelimbs ataxia -	no	no	no	no	GG
60	M	2014	9 months first symptoms		no	no	no	no	GG
61	F	2013	18 months first symptoms	Ataxia - Frequent falls	no	no	no	no	AA
62	F	2012	42 months		no	no	no	no	AA
63	F	2012	36 months		no	no	no	no	AA
64	F	2012	33 months		no	no	no	no	AA
65	F	2011	44 months		no	no	no	no	AA
66	F	2012	38 months		no	no	no	no	AA
67	M	2012	36 months - First symptoms: 18 months	Stiff hindlimbs - Hindlimbs swelling -	no	no	no	no	AG
68	M	2014	17 months		no	no	no	no	AA
69	F	2005	20 months		no	no	YES	no	AA
70	F	2014	14 months		no	no	no	no	AA
71	F	2010	9 months - First symptoms: 6 months	Hindlimbs ataxia + paresia (clear proprioception deficit ) - Head tremor - Pollakiury	YES	no	no	no	n.a.
Control 1	n.a.	2011	2 months		n.a.	YES	no	no	n.a.
Control 2	F	2009	36 months		n.a.	YES	no	no	n.a.
Control 3	n.a.	2010	24 months		n.a.	YES	no	no	n.a.
Control 4	M	n.a.	12 months		n.a.	YES	no	no	n.a.
Control 5	F	1992	10 years		n.a.	no	YES	YES	GG
Supplementary table S1
Characteristics of the 71 Charolais cattle suspected of progressive ataxia and five control animals used in this study. (na: not available)
