# Supplementary material for: Progressive ataxia of Charolais cattle highlights a role of KIF1C in sustainable myelination
Source: PLoS Genet. 2018 Aug 1;14(8):e1007550. doi: 10.1371/journal.pgen.1007550 (PMC6089448; doi:10.1371/journal.pgen.1007550)
Supplement: S2 Table — n(GG) stands for the number of animals homozygous for the WT (G) allele; n(AA) for the number of animals homozygous for the ataxia (A) allele; n(AG) for the number of heterozygous animals. AA-GG: contrast between ataxia (AA) and WT (GG) genotypes; AA-GG mean and AA-GG std: effect of the ataxia allele (at the homozygous state) respectively on the phenotypic mean and standard deviation. (XLSX) [file pgen.1007550.s009.xlsx]

## Sheet: Feuil1
Primer pair	Primer name	Sequence (5' -3')	Expected size (bp)	Used for
MutSeq	KIF1Cex5.1F	GCTGGTCTCATTCATGTTGGT	268	PCR
	KIF1Cex5.1R	AGACCTTTTGAACCCCAAGAG
RPL13	RPL13A.1F	CTGTGAGGGCATCAACATTTC	91	RT-PCR
	RPL13A.1R	GGAGGGGTTGGTGTTCATC
P1	KIF1Cex1.1F	GTGAGAGTTCGGCCCTTTAAT	1000	RT-PCR
	KIF1Cex11.2R	CAGCATACCTGAGGGTGCTAA
P2	KIF1Cex13.1F	TGGGAGGAGAAACTCCGTAA	1191	RT-PCR
	KIF1Cex20.1R	GCTGTTCTGCAGCTTCACCT
Supplementary table S2
Primers used for Sanger sequencing and RT-PCR.
