# Supplementary material for: Progressive ataxia of Charolais cattle highlights a role of KIF1C in sustainable myelination
Source: PLoS Genet. 2018 Aug 1;14(8):e1007550. doi: 10.1371/journal.pgen.1007550 (PMC6089448; doi:10.1371/journal.pgen.1007550)
Supplement: S3 Table — (XLSX) [file pgen.1007550.s010.xlsx]

## Sheet: Feuil1
Primary antibodies	Source	Dilution	Paraffin section	Cryostat section
Mouse-anti-Olig2	Millipore	1/300-1/500	NS	NS
Rabbit anti-olig2	Abcam	1/50- 1/100	NS	NS
Rabbit anti-Olig2	Millipore	1/300-1/500	NS	NS
Mouse IGg1 Olig1	SC Davis/NIH Neuromab facility	1/300-1/500	NS	NS
Mouse IgG2b anti-APC	Calbiochem-millipore	1/50- 1/100	NS	NS
Rat PDGFRa CD140	BD pharmingen	1/100- 1/250	NS	NS
Rabbit anti-CD3epsilon	Thermofisher	1/50- 1/100	NS	NS
Rat anti-MBP	Millipore	1/50- 1/100	S	NS
Chicken anti-MBP	Millipore	1/50- 1/100	NS	NS
Mouse IgG1 anti-MOG	Surnagent	1/50- 1/150	NS	NS
Rabbit anti-OSP	Abcam	1/100	S	S
Rabbit anti-GFAP	Dako	1/500	S	S
Rabit anti-IBA1	Wako	1/500	S	S
Mouse anti-neurofilaments SMI32	Convance	1/1000-1/2000	NS	NS
Mouse anti-calbindin	Swant	1/300-1/500	S	S
Mouse anti-neurofilaments SMI31	Convance	1/1000-1/2000	NS	NS
Mouse anti-actin	Millipore	1/1000	S	S
Rabbit anti-phospho TDP-43	Proteintech	1/100-1/200	NS	NS
Rabbit anti-CASPR	Abcam	1/200	S	S
Rabbit anti-neurofascine	Abcam	1/50-1/100	NS	NS
Rabbit anti-KIF1C (AKIN11)	Cytoskeleton	1/300-1/500	NS	NS
Mouse anti-KIF1C	Novus bio	1/20-1/40	NS	NS
Histochemistry
Luxol fast blue/Klüver-Barrera stain
Black Sudan
Nissl stain
Hemalun Eosin Safran
Congo Red
Thioflavine T
S: Staining NS: Non Staining
Supplementary table S3
Primary antibodies and histochemistry staining used in the analysis on bovine tissues. Many antibodies do not reveal antigenicity in bovine samples, probably due to non cross-reactivity between the species.
