# Supplementary material for: Progressive ataxia of Charolais cattle highlights a role of KIF1C in sustainable myelination
Source: PLoS Genet. 2018 Aug 1;14(8):e1007550. doi: 10.1371/journal.pgen.1007550 (PMC6089448; doi:10.1371/journal.pgen.1007550)
Supplement: S4 Table — Many antibodies do not reveal antigenicity in bovine samples, probably due to non-cross-reactivity between the species. (XLSX) [file pgen.1007550.s011.xlsx]

## Sheet: Feuil1
Trait	n(GG)	n(AG)	n(AA)	AA-GG	AA-GG / mean	AA-GG / std
Birth weight (kg)	2540	782	37	-0.73	-1.5%	-0.19
Muscular development score at 7 months	2309	722	34	3.1	4.9%	0.33
Skeletal development score at 7 months	2309	722	34	0.01	0.0%	0
Weaning weight at 7 months (kg)	2206	698	32	3.9	1.2%	0.16
Weight at 18 months (kg)	331	112	6	-35	-5.8%	-0.89
Weight at 24 months (kg)	173	62	2	-46.8	-7.6%	-1.04
Muscular development score at 30 months	189	60	0	-
Skeletal development score at 30 months	189	60	0	-
